# Supplementary material for: New Diagnostic Score for Sepsis in Adult Horses with Acute Gastrointestinal Disease
Source: Animals (Basel). 2026 Mar 19;16(6):962. doi: 10.3390/ani16060962 (PMC13023294; doi:10.3390/ani16060962)
Supplement: Supplementary file 1 [file animals-16-00962-s001.zip]

Archive with 4 entries (4 files):
- Figure S1 Description of the different multivariate analysis models performed.tif
- Table S1 Description of threshold values for biological parameters used in the study.xlsx
- Table S2 Detailed information about patient cohorts demographic and clinical routine parameter.xlsx
- Table S3 - Clinically usable score.pdf
