# Supplementary material for: New Diagnostic Score for Sepsis in Adult Horses with Acute Gastrointestinal Disease
Source: Animals (Basel). 2026 Mar 19;16(6):962. doi: 10.3390/ani16060962 (PMC13023294; doi:10.3390/ani16060962)
Supplement: Supplementary file 1 [file animals-16-00962-s001.zip › Table S1 Description of threshold values for biological parameters used in the study.xlsx]

## Sheet: Feuil1
Table SI: Description of threshold values for biological parameters used in the study
	Parameter	Condition	Threeshold
	Age (years)	Adults	[1 - 15]
		Old	< 15
	Nasogastric reflux and/or ileus	Physiological	Absence
		Pathologic	Presence
	Temperature (°C)	Physiological	[36 - 38.5]
		Pathologic	< 36 or > 38.5
	Heart rate (bpm/min)	Physiological	≤ 52
		Pathologic	> 52
	Respiratory rate (mpm/min)	Physiological	≤ 24
		Pathologic	> 24
	Capillary recoloration time (sec)	Physiological	≤ 2
		Pathologic	> 2
	Leucocytes (cells/µL)	Physiological	[5000 - 12500]
		Pathologic	< 5000 or > 12500
	Neutrophiles (cells/µL)	Physiological	[2500 - 8000]
		Pathologic	< 2500 or > 8000
	Lymphocytes (cells/µL)	Physiological	[1500 - 7000]
		Pathologic	< 1500 or > 8000
	Monocytes (cells/µL)	Physiological	[0 - 1000]
		Pathologic	> 1000
	Hematocrit (%)	Physiological	[25 - 45]
		Pathologic	< 25 or > 45
	Hemoglobin (g/dL)	Physiological	[8 - 18]
		Pathologic	< 8 or > 18
	Red Clood Cells (cells/µL)	Physiological	[5.5 – 12.5]
		Pathologic	< 5.5 or > 12.5
	Platelets (x106/µL)	Physiological	[100 - 350]
		Pathologic	< 100 or > 350
	Total protein (g/dL)	Physiological	[55 - 75]
		Pathologic	< 55 or > 75
	Albumin (g/dL)	Physiological	[25 - 45]
		Pathologic	< 25 or > 45
	Creatinin (mg/dL)	Physiological	[8 - 20]
		Pathologic	> 20
	Uremia (g/dL)	Physiological	[0.1 - 0.5]
		Pathologic	> 0.5
	Alkaline phosphatases (U/L)	Physiological	≤ 500
		Pathologic	> 500
	Gamma-glutamyl transferase (U/L)	Physiological	≤ 40
		Pathologic	> 40
	Total bilirubin (mg/dL)	Physiological	≤ 40
		Pathologic	> 40
	Creatine Kinase (U/L)	Physiological	≤ 250
		Pathologic	> 250
	Aspartate aminotransferase (U/L)	Physiological	≤ 400
		Pathologic	> 400
	Lactates (mmol/L)	Physiological	≤ 2
		Pathologic	> 2
