# Supplementary material for: New Diagnostic Score for Sepsis in Adult Horses with Acute Gastrointestinal Disease
Source: Animals (Basel). 2026 Mar 19;16(6):962. doi: 10.3390/ani16060962 (PMC13023294; doi:10.3390/ani16060962)
Supplement: Supplementary file 1 [file animals-16-00962-s001.zip › Table S2 Detailed information about patient cohorts demographic and clinical routine parameter.xlsx]

## Sheet: Table SI
Table SII: Detailed information about patient cohorts, demographic and clinical routine parameter
Nom_Animal	Sepsis	Gender	Age (years)	Race	Neurological disorders	Gastro-intestinal disorders	Temperature	Heart rate	Respiratory frequency	TRC	Leucocytes	Neutrophils	Lymphocytes	Monocytes	Red Blood Cells	Hemoglobin	Hematocrit	Platelets	Creatinin	Urea	PAL	GGT	CK	ASAT	PT	Albumin	Lactates	Bilirubin	Natremia	Chloremia	Kaliemia
H1	Colic	G	4	Sb	N	N	37	48	12	2	10740	8140	2110	460	7.8	11.9	30.5	158	15.3	0.34	310	5	92	203	58		0.8		143	104	3.5
H2	Colic	G	30	Wb	N	Y	37.7	44	12	1	8400	6860	1130	360	6.62	11.3	30.6	440	12	0.4	140	24	275	282	63	26			141	102	3.2
H3	Colic	M	5	Wb	N	Y	37.8	44	32	2	6200	3900	2100	200	8.1	13	36	138	12	0.4	170	147	186	786	58	28	1.14		147	102	3.7
H4	Colic	M	6	Pony	N	Y	37.3	40	24	1	10600	7200	2500	800	6.96	13.2	34.8	226	13.4	0.215	148	41	275	343	67	28	2.2	14.9	147		3.8
H5	Colic	G	17	Wb	N	N	37.6	36	20	1	11300	8220	2300	440	7.99	13.2	38.5	135	14.8	0.301	172	26	118	282	78	29	0.8	12.6	136	102.5	4.06
H6	Colic	G	10	Sb	N	Y	36.9	52	20	3	13320	10630	2160	380	8.17	13.9	38		12			26	172	319	79	35	0.9		135.5	100.8	3.23
H7	Colic	M	4	Wb	N	Y	36.5	38	12	4	6800	3800	2600	300	7.2	12.5	32	155	12	0.4	427	120	733	600	62		2	14	145	107	3.6
H8	Colic	M	9	Draft	N	N	37.8	44	24	2	11670	8780	2210		8.98	14.7	40.6	191	12.6	0.564	285	111	5178	619	72	31	0.9		135.4	101.9	3.92
H9	Colic	M	5	Wb	N	Y	38.1	40	20	2	2500	600	1300	100	9	14.9	40	107	13	0.3	872	94	628	600	69	33		109	129	90	2.8
H10	Colic	M	8	Wb	N	N	38	60	16	2	14620	10750	3340	430	9.59	14.4	39.3	155	11.9	0.339	235	50	179	348	60	28	1.2		136	101	3.46
H11	Colic	S	14	Wb	N	N	37.3	36	16	1	10000				7.23	14.5	45		15		218		204		70	35	0.9		142	103	3.1
H12	Colic	G	7		N	N		36	28	3	9230	7080	1670	420	6.9	12.3	34.8	103	17.1		138	23	224	286	61	28	4.3		139		3.5
H13	Colic	G	10	Wb	N	N	37.4	52	12	1	12320	10270	1490	460	8.77	14.2	38.8	83	11	0.38	162	76	878	620	59	27	0.92	12	148	106	4.2
H14	Colic	G	6	Wb	N	N	37	44	16	2	8170	1940	1890	320	7.21	11.2	30.7	126	14	0.274	83	27	317	312	64	27	14	27	147	102	3.3
H15	Colic	G	6	Wb	N	N	38.1	44	16	2.5	10200	6800	600	800	6.3	11.6	31.6	163				26	310		66	29		32	137	104	3.6
H16	Colic	S	2.5	Wb	N	Y		52	20	1	8620	5640	5250	440	8.7	11.9	37	147	10	0.4	377	8	405		79	38	3.1		140	102	3.2
H17	Colic	M	6	Wb	N	N	37.2	44	16	2	9870	7720	1720		7.27	11.5	32	165	14.8	0.298	94	22	261	332	62	28		15	147	107	3.3
H18	Colic	G	28	Wb	N	N	37.7	60	52	2	16100	13400	2100	200	8.3	14.8	42	48	13	0.3	629	20	315	310	79	34	5.2		142	104	3.3
H19	Colic	M	6	Wb	N	N	36.1	44	12	1	7600	5000	2000	500	6.4	10.9	28.8	130	12		140	105	168	341	50	30	0.9		133	100	3.8
H20	Colic	G	9	Wb	N	N	37.3	44	20	3	11500	8500	2400	0.4	8.4	14.3	40	170	13	0.4	583	17	510	344	62	35	0.7	17
H21	Colic	G	5	Thb	N	N	38.1	46	12	2	14600	11700	1500	200	8.5	13.6	36	110	14	0.4	315	13	190	304	69	38	1.7	62	142	104	3.3
H22	Colic	M	13	Wb	N	N	37.9	60	12	1	9560	7860	1350	330	7.7	12	33	175	12	0.375	104	27	253	448	70	32	3.4	19.6	132.8	98.1	3.12
H23	Colic	M	8	Wb	N	Y	36.6	40	20	2	9000	7300	1400	300	6.1	9.6	26	146	11	0.4	378	11	283	231	65	35	0.9		136	106	3.1
H24	Colic	M	12	Wb	N	Y	37.6	38	30	1	10260	6490	3320		8.9	14.9	41.6	162	16.3	0.2	84	29	221	296	63	27	2.7		139	100	4.2
H25	Colic	S	3	Pony	N	N	38	100	20	1	22270	18630	2790	800	6.9	11	30	268	12	0.4	1408	95	146	451	76	39	1.89	52	138	107	3.7
H26	Colic	M	7	Wb	N	N	37.2	44	16	3	9300	6500	1400	400	6.96	12.7	30.5	109	15		218	15	944	291	61	34	1.2		143	107	3
H27	Colic	G	30		N	N	37.2	52	20	1	11550	9520	1560		7.57	13.2	36.6	122	10.3	0.335	147	32	184	295	75	28	2.4	39.4	132.9	99.4	3.32
H28	Colic	G	8	Sb	N	N	37	42	12	3	6880	4590	1870	390	6.86	12.1	32.9	122	9.4	0.3		28	224	308	67	31	1.1		135.1	103.9	3.07
H29	Colic	G	14	Thb	N	Y	37	40		1	10560	9000	1280	250	7.29	12.1	33		15	0.3		35	245	442	66	27	2.5	15	135	100.8	3.03
H30	Colic	M	8	Pony	N	N		40	20	2	12110	9640	1960	490	5.51	10.4	27.3	224	5	0.518	211	12	520	352	77	28	4.9	10.4	142	101	4.3
H31	Colic	G	6	Wb	N	N		36	8	3	9680	7120	2110	410	6.1	10.2	28	121	11.1	0.388	122	25	192	308	67	28	1	14.5	142	104	3.7
H32	Colic	M	4	Sb	N	N	37.7	36	16	1	5800	3200	2100	200	7.6	12	34	176	15	0.3	335	12	187	283	65	33
H33	Colic	M	9	Pony	N	Y	38.3	70	28	1	11000	6700	3700		8.6	14.5	40	162	8.9	0.268	140	24	288	233	64	26	1.2	15.3	136.7	104.6	2.71
H34	Colic	M	3	Wb	N	N	37.6	40	12	1	15110	11420	3340	320	8.26	12.5	32.5	225	8		400		195	627	76	33	3.07		133		3.3
H35	Colic	M	8	Draft	N	N	38.2	52	20	2	12100	9150	2500		8.94	15.3	45	153	14.8	0.285	206	39	469	733	78	29	2.1		136	107	3.9
H36	Colic	M	3	Wb	N	N	38.1	24	20	2	12600	7400	4800	100	7.5	12.3	33	73	11	0.2	596	8	448	252	62		1.33		143	105	4
H37	Colic	G	9	Pony	N	N	37.6	36	36	1	6700	5200	800	800	6.8	11.2	30	134	12	0.2	634	25	147	327	65	34	0.8	32	134	99	3.3
H38	Colic	G	7	Wb	N	Y	36.8	50	12	3	7850	6290	1270		6.52	10.2	27.9	92	7.3	0.273	49	31	173	276	62	28	1		144	106	3.2
H39	Colic	S	9	Wb	N	Y	38.4	40	20	2	17210	14420	1930		8.73		40	124	13.2			47	414	348	66	29	1.1		137.9	100.5	2.98
H40	Colic	S	9	Wb	N	N	37.7	38	10	2	13500	10300	2600	500	8.1	13.3	36	113	12	0.3	292	21	182	309	60	37	1.3	37	136.3	106.6	4.45
H41	Colic	G	8	Wb	N	Y	37	44	16	2	10200	7770	1900		6.9	11	30	138	10	0.17	140	17	217	315	70	27	1.4	12	136	103	3.6
H42	Colic	G	7	Wb	N	N	37	46	20	1	9240	5700	3040		9.83	14.9	43.7	86	18.9	0.279	72	22	145	278	71	27	1.7	19.9	143	103	3.5
H43	Colic	G	6	Wb	N	N	36.8	56	40	1	7940	6360	1360	200	7.2	12.4	34.9	150	12.8		117	27	187	328	66	28	1.7	15	136.6	99.6	3.54
H44	Colic	M	3	Pony	N	N	37.9	32	20	2	5320	2400	2640	240	6.8	10.9	29	135	14.8	0.32	465	32	285	318	64	34	0.9
H45	Colic	M	28	Wb	N	N	37.4	48	24	3	11800	9500	2000		7	13	36	131	12	0.5	632	12	546	493	71	31	2.1	57	134.4	106.2	3.27
H46	Colic	M	26	Wb	N	N	36.6	50	20	2	24110	20070	3280	680	4.9	8.6	22.4	92	11	0.25	209	28	303	394	84	28	0.8	46.4	127	98	3.01
H47	Colic	M	9	Wb	N	Y	37.7	48	20	2	9450	5710	3270	410	6.88	11.6	31.7	131	11.3	0.169	139	109	257	363	68	30	1	16.8	135.6	101.1	3.08
H48	Colic	M	7	Wb	N	N	36.5	44	32	2	10340	8050	1890	390	6.43	10.1	27.6	145	14	0.4	392	17	432	346	63	34	1.9	43	139.5	102	2.94
H49	Colic	M	7	Wb	N	N	37	40	20	1	9480	7680	1330	7.37	7.37	11.9	33	155	13.9	0.145	105	20	292	400	68	29	1.8	24.7	136.9	106	3.8
H50	Colic	M	7	Wb	N	N	36.8	56	12	2	6370	5230	870	270	10.02	16	46.3	121	8.3	0.541	160	26	443	453	69	32	1		135.5	105.8	3.48
H51	Colic	G	8	Wb	N	N	38.4	40	12	2	12900	10100	2100	700	7.81	11.9	32.7	139	11.9	0.381	194	16	174	356	71	29	2.5	21.6	134	98	3.3
H52	Colic	G	8	Wb	N	N	38.5	42		2	9330	6010	2690		6.86	11.9	32	159	13.5	0.264	71	25	337	229	58	24	0.9	26.6
H53	Colic	M	31	Sb	N	N	37.4	48	8	3	14460	12250	1580	500	6.76	11.7	32.9	154	15.2	0.5	198	13	181	235	71	30
H54	Colic	M	9	Wb	N	N	37	32		2.5	10120	7850	1710	510	6.99	12	33.2	107	12.6	0.15	71	63	233	309	58	26		18.2	140	101	3.3
H55	Colic	G	6	Wb	N	N	37	56	12	1	8120	5890	1830	370	7.72	11.8	32.9	104	15.6	0.24	90	30	199	292	66	27	0.5	19	133.4	98.7	3.51
H56	Colic	G	22	Pony	N	N	37.5	84	20	3	11400	9400	2000	0	7.1	12.4	35	337	12	0.6	564	34	2000	548	72	33		25
H57	Colic	M	7	Wb	N	N	37.6	44	16	1	11320	9220	1510	460	8.51	14.3	39.7	135	11.2	0.3	129	38	176	260	68	28	1.1	24.6	137.4	104.3	3.38
H58	Colic	M	7		N	N	37	46	12	2	9560	6090	2890		6.98	11.1	31.1	142	9.9	0.32	215	35	383	373	63	27	0.5	3.9	135.3	103	2.54
H59	Colic	G	5	Wb	N	N	38	48	20	2	2870	1760	870		6.26	10.2	28	112	14.4	0.237	78	52	298	490	64	26	2.5	38.7	140	104	3.4
H60	Colic	G	5		N	N	37.6	40	24	3	16620	14370	1620		7.67	12.5	36.6	85	13.1	0.4	207	35	223		71	30	2.4	41.1	136	101.8	2.2
H61	Colic	M	25	Pony	N	N	37.3	52	12	3	19100	17200	1000	400	5.7	10.8	30	182	15	0.5	188	68	646		79	29	2.9	19	146	109	3.7
H62	Colic	G	8	Pony	N	Y	37.6	44	16	2	11430	7980	2790	360	5.14	8.7	23.5	229	7.8	0.225	223	39	224	275	76	28	2.4	7.4	131	100	3.4
H63	Colic	G	12	Wb	N	Y	37.8	56	28	1	8770	7010	1500		6.96	11.3	30	159	13	0.48	154	25	218	274	55	23	2.22		145	107	3.9
H64	Colic	S	3	Wb	N	N	38	48	15	2	10930	6360	3820	680	8.19	12.7	34.9	123	14	0.44	137	24	131	241	65	27		18.6	141	103	3.9
H65	Colic	G	6	Wb	N	N	38.1	32	16	2	9520	8070	1120	330	6.99	11.8	33	120	15.7	0.292	101	41	293	308	63		0.9	31.6	136.2	103.2	3.18
H66	Colic	M	2	Wb	N	Y	38.3	40	16	2	12430	7890	3520	910	10.44	15.2	41.4	207	13.2	0.612		7.5	742	860	60	24	1.35		138	109	3.9
H67	Colic	M	9	Thb	N	N	38.4	44	12	2	7270	4060	2380	370	9.48	15.8	43.7	145	16	0.32	247	55	177	484	67	26	0.62	15.7	145	107	3.7
H68	Colic	M	8	Thb	N	N	37.5	64	32	4	8800	4440	3660	490	9.56	16.3	44.7	119	17.1	0.316	151	35	252	332	72	27	1	15.2	144	107
H69	Colic	S	1.5	Thb	N	Y	38.8	64	24		6730	3940	2370	410	13.5	18.6	52.6	241	22.5	1.02	552	70.5	1400	2220	80		2.8	37.9	140	101	4.6
H70	Colic	G	10	Wb	N	Y	38.2	40	16	2	12500	11480	840	140	6.76	10.1	24.7	101	10.7	0.36	210	45	951	366	67	40	1.6	32.2
H71	Colic	M	4	Pony	N	Y	37.8	48	52	2	7710	3190	2500	790	4.34	12.6	38.1	195	12	0.4	210	44	379	426	72	28	3.6	23	142	103	3.2
H72	Colic	G	14	Pony	N	Y	38.2	100	36	2	9170	6950	1380		7.15	12.1	32	205	13.6	0.093	1002	155	239	698	60	20	1.5	46	134.9	107.3	3.5
H73	Colic	G	4	Pony	N	N		44			10400	8500	1500	400	6.22	10.3	29	120	7.2	0.335	240	439	672		61	25	4.1	15.2	135	102	3.5
H74	Colic	G	7	Wb	N	N	36.9	48	20	2	8950	6360	2220	320	6.1	10.1	27	132	11.6	0.249	155			321	59	22	1.22		130.3	95.3	3.32
H75	Colic	G	3	Sb	N	Y		44			12300	9730	2280	180	10.27	15.4	43.6	195	14.2	0.485	192	29	228	305	72	28	3.4		144		3.6
H76	Colic	M	7	Wb	N	N		44	12	2	7530	5360	1900		6.64	10.9	27.6	104	7.7	0.139			110	275	56	25	0.6		136.1	105.4	3.37
H77	Colic	M	5	Wb	N	N	38.1	36	30	2	7700	4900	2400		6.8	10.8	29	115	11	0.4	541	11	289	266	66	34	2.6
H78	Colic	M	7	Wb	N	N	37.6	40	12	2	9730	7360	1850		6.89	11	32	104	10.5	0.277	76	30	99	286	64	26	2.8		137.6	104	3.17
H79	Colic	M	19	Thb	N	N	36.6	40	14	3	10270	7080	2460	640	7.99	14.2	38.8	205	18	0.4	239	31	476	534	79	35	1.2	39.4	140.8	95.5	3.41
H80	Colic	M	4	Wb	N	N	38.3	44	20	2	7400	3300	3900	200	9.6	15.5	42	119	14			14	583	351	63	38
H81	Colic	G	6	Wb	N	N	37.2	36	12	3	7600	4500	2200	900	7.7	11.7	32	108	13	0.2		37	112	352	68	27	1.1	28	134	94.4	3.28
H82	Colic	M	7	Wb	N	N	37.9	44	25	3	6910	4630	1700		7.93	13.5	36	143	14.8	0.305	141	38	181	495	70	31	2.9	63.5
H83	Colic	G	29	Pony	N	N	37.9	36	16	2	5610	3870	1470	200	6.71	11.3	31.1	44	7.9	0.4		20	251	286	64	26	0.8	9.8	133.6	105	3.09
H84	Colic	G	5	Wb	N	Y	37.6	40	16	1	10980	7730	2860	350	7.12	10.8	28.6	79	10	0.355	154	47	255	318	66	24	1.4		136	105	3.3
H85	Colic	S	2	Wb	N	Y	38.1	44	16	1	10370	7120	2520	670	8.62	11.8	32.2	163	14.8	0.33	201	25	295	416	55	24	1.02	20
H86	Colic	M	6	Sb	N	N	37.8	36	16	1	10670	7600	2700	320	7.78	13.1	36.2	121	11.9		125	60		331	72	30	1.6		137.3	106	3.64
H87	Colic	G	11	Thb	N	Y	37.4	72	16	2	12280	9780	1830	620	7.48	12.2	33.3		8.8	0.344		21	649	541	75	33	3.1	30.2	134	86.1	2.42
H88	Colic	G	7	Wb	N	N	37.3	44	20	2.5	7830	3790	3610		5.8	9.6	25.1	120	10	0.2			152	337	52	25	1.9		134.1	102.2	3.49
H89	Colic	G	6	Wb	N	N	37.5	28	12	2	5300	3400	1500		7	11.3	31.5	149	14	0.3	114	35	320	337	64	27	1.1	6.6	139	105	3.3
H90	Colic	M	5	Wb	N	N	38.2	44	12	2	15400	10980	790	600	8.06	12.8	34.3	194			177	39		331	64	28	2.3		134.9	106.9	3.32
H91	Colic	G	11	Wb	N	Y	37.8	44	32	2	13610	9920	3070	490	9.69	16.5	46.8	112	13.5	0.373	198	35	245	302	72	33	2.1	19	136.6	99.7	3.48
H92	Colic	G	6	Wb	N	Y	37.7	40	20	2	9220	7520	1200	460	6.77	11.5	30.9	110	11	0.317	392	29	655	481	72	29	3.4	39.9	138.1	102.2	3.16
H93	Colic	G	5	Thb	N	Y	37	52	20	3	9500	6700	1900	800	8.49	12.8	36	193	10	0.5	115	42	209	257	68	29	7.8	12	136	100	3.4
H94	Colic	M	7	Wb	N	N	37.9	48	24	3	13380	10430	2330	480	8.31	14.1	39	169	10	0.4	691		398	330	65	32	1.8	11	138.7	107.4	4.18
H95	Colic	M	7	Wb	N	Y	37.3	36	16	1	13360	10660	2270	360	9.37	14.7	41.1	149	9.9	0.291	139	24	240	356	68	31	0.4	14.1
H96	Colic	G	12	Thb	N	N	37.2	32	12	2	6790	4200	2150	360	5.66	10.6	28.6	98	14.7	0.3	143	63	255	283	59	30	0.9	10.6	132.7	101.2	3.72
H97	Colic	G	3	Wb	N	N	37.6	36	12	1	7700	6000	1300	400	8.3	12.7	36	98	14	0.2	177	37	181	218	63	27	0.9	7	135.5	104.5	3.27
H98	Colic	M	3	Thb	N	N	37.6	40	16	2	15020	10860	3700		6.68	9.5	23.9	137	10.8	0.286	181	26	222	335	62	29	1.4	23.1	135.66	103.6	3.06
H99	Colic	S	4	Wb	N	N	36.7	36	20	3	9000	6300	2100	340	9.9	15.9	46	145	15	0.4	456	13	342	600	69	37	1.2		144	105	4.1
H100	Colic	M	5	Draft	N	N	38.1	48	20	2	14100	8440	5170	350	6.59	10.6	30	151	16.4			97	672	768	78	28	1.8	15.1	136.8	108.4	3.83
H101	Colic	M	3	Wb	N	N	37.6	60	24	3	11160	8410	2110		9.73	13.2	37	142	14.2	0.478	177	42	260	371	65	28	6	22.6	141	107	3.8
H102	Colic	G	26	Pony	N	N	37.3	60	16	1	10740	9608	760	160	6.73	12.2	35.4	126	6.3	0.3		28	2000	482	73	23		6	134.8	103	3.64
H103	Colic	G	4	Wb	Y	Y	38.2	48	28	1	12450	9020	2730	680	7.63	12	33	157	16.2	0.361	274			332	76	29	1.8		136.9	103.8	3.6
H104	Colic	M	2	Wb	N	N	37.2	52	20	1	22560	15660	6080	780	9.5	13	36.3	223	10	0.3	730	109	390	420	61	36	1.7		135	99.1	3.55
H105	Colic	G	25	Wb	N	N	36.3	84	36	3	11800	9110	1570	470	9.64	19.7	56.1	175	17.3	0.592	371	31	188	355	91	32	3.8	37.4	137.7	109.6	4.07
H106	Colic	M	4	Wb	N	N	37.3	44	36	1	8830	6880	1640	300	6.78	10	25.1	139	11.5	0.325	158			239	65	28	1.8	19.8	135.2	104.2	3.4
H107	Colic	M	4	Wb	N	N	38.1	36	26	1	7460	4770	1920	590	9.46	14.7	40	139	16.9	0.49	468	37	369	303	62.8	36.57	2.1	54.5	133.5	102.1	3.22
H108	Colic	M	1	Wb	N	N	37.3	60	28	3	16780	12810	3470	450	9.05	13.3	37.3	181	10.4	0.42	316	27	610	473	61	26	3.6	19.2	140	102	3.9
H109	Colic	M	8	Pony	N	N	37.7	40	12	1	8150	5650	1950	530	7.88	14.3	40.4	139	8.9	0.266		25		366	69	29	0.8		133.1	102.4	3.69
H110	Colic	M	4	Wb	N	Y	37.5	36	12	1	12440	10380	1440	560	7.97	12.4	33.6	179	7.1	0.359	120	19	296	229	73	32	1.1	13.6	135.5	104	3.81
H111	Colic	M	4	Wb	N	N	37.6	44	20	2	10430	5360	4630	410	8.01	11.8	32	63	62	0.172	129	36	158	265	62	30	0.4	11.7	134.5	90.1	3.63
H112	Colic	G	3	Pony	N	N		56	24	2	10550	5610	4540		6.78	10.4	26	139	7.6	0.23	195	396	285	606	60	25	1.8	11.8	134.2	103.8	3.41
H113	Colic	M	1	Pony	N	Y	38.5	40	28	1	4800	2390	1620		7.98	11	31.1	163	13	0.4	208	23	532	460	64	26	1.5	26	130.6	100.7	3.05
H114	Colic	M	1	Wb	N	N	37.1	80	40	2	13680	9540	3370	680	8.77	11.9	32.5	243	6.3	0.203	277	36	254	297	63	27	1.2	15.3	138	105.7	3.43
H115	Colic	S	2	Wb	N	N	37.3	36	16	3	14200	9020	4800		8.66	12.3	35	152	12	0.3	241	27	282	289	78	28	0.9	11.8
H116	Colic	M	2	Pony	N	Y	38.1	72	20	3	11080	8590	2010		9.94	14.4	40.9	189	11.8	0.349	258	26	424	504	78	28	4.1	30.2	135.9	92.6	3.27
H117	Colic	M	2	Wb	N	N	37.6	48	16	2	21900	18130	2260	1420	7.51	11.3	29.2	538	9.2	0.227	182	134	384	125	52	22	1.5	9.2	129.4	99.3	3.82
H118	Colic	M	22	Wb	N	Y	37.2	40	16	1	13800	10070	2980	540	7.43	12.9	37.9	125	7.1	0.197	210	48	182	296	71	28	1.6	16.5	136	100.6	3.88
H119	Colic	S	18	Wb	N	N	38.3	72	32	1	27300	24360	2040	810	4.71	7.6	20.1	320	6			14	324		35	13	2	13	131.4	102.9	3.56
H120	Colic	S	1	Pony	N	N	38.3	48	20	2	10520	7000	3060	420	7.72	11.5	32.4	184	14.8	0.32	235	25	198	315	61	29	2	7	133.2	105.6	4.37
H121	Colic	M	20	Wb	N	Y	38.1	48	32	3	10340	8720	1100	50	7.61	13.4	36	95	14	0.4	200	34	215	309	74	29	2	15.9	143	104	3.9
H122	Colic	M	1	Wb	N	N	38.1	70	20	2	12950	7530	4630		9.74	13.7	38	142	8	0.3	460	51	247	334	63	31	1.2	10	133	101.5	3.87
H123	Colic	G	14	Thb	N	N		56	24	3	10740	7030	2920		6.55	11.3	30.5	131	9.6	0.2	160			365	62	25	0.6		135.4	101.5	3.5
H124	Colic	S	1	Thb	N	Y	37.6	72	20	2	16400	10350	4890	980	12	15.9	45		9.2	0.3	332	54	264	354	63	32	0.3	16	132.2	100.6	4.43
H125	Colic	G	22	Wb	N	Y	37.2	48	20	3	9500	6990	2090	360	8.65	15.7	43	120	10.2	0.443	157				67	29	2.2	47.1	132.3	102.3	3.63
H126	Colic	S	22	Wb	N	N	37.9	44	8	2.5	12950	10700	1910		6.64	12.2	32.7	206	9.7	0.584	109			298	73	28	1	32	136.7	105.4	3.44
H127	Colic	G	16	Thb	N	Y	36.6	48	20	2	14200	10600	2900	600	9.6	16.6	46	146	17	0.4	604		1037	350	69	36	1.5	16	135.7	98.8	3.56
H128	Colic	M	14	Thb	N	N	36.8	36	20	1	7800	5770	1650	240	6.2	11	30	140	12.9	0.3	150	15	237	193	64	20	0.9		135.1	104.4	3.6
H129	Colic	M	21	Pony	N	N	37.7	68	12	1	6700	3600	2400	300	8.1	14.4	36	197	14	0.5	400	8	173	169	45	21		6	114.4	85.9	2.58
H130	Colic	M	7	Thb	N	Y	37	40	44	1	12110	9880	1730	400	8.33	12.9	37	116	11.7	0.278	162	23	411	333	61	25	9.8	21.4	146	106	3.3
H131	Colic	G	19	Wb	N	Y	37.2	42	18	2	7400	5590	1590		5.22	9.8	27.8	102	13	0.3	130	151	109	358	62	22	1	11	131.8	98.2	2.5
H132	Colic	M	18	Wb	N	Y	36.9	54	24	2	12210	10570	1350	260	6.46	10.7	25	115	5.6	0.4	200	30	861	329	68	27	3.5	11	135.9	99.6	2.35
H133	Colic	M	17	Wb	N	Y	38.4	40	24	1	15190	8890	5340	490	6.88	11.8	34	156	12	0.4	317	36	240	377	74	26	1.2		141	105	4.2
H134	Colic	M	18	Wb	N	Y	37.5	52	8	1	18220	14360	2770	810	5.97	10	27.2	161	9.9	0.394	415	31	547	319	73	30	1.3	42.3	133.3	101.5	3.4
H135	Colic	G	7	Thb	N	Y	37.1	44	18	1	15890	12610	2610	560	6.9	11.4	31	128	12.7	0.384	160	21	1100	328	64	29	2.2	19.1	136	98.3	2.95
H136	Colic	M	20	Pony	N	Y	37.8	44	16	1	15230	11890	2970	360	7.21	13.1	36	164	10.7	0.532	252	44	426	424	82	37		20.5	138.7	113.4	3.75
H137	Colic	S	18	Pony	N	N	37	44		1	6750	5130	1350		4.53	8.3	21.4	151	10.6	0.314	141	26	174	280	65	24	0.9	23.1	139	110.7	4.05
H138	Colic	M	15	Wb	N	N	38.2	44	20	2	7900	4900	2300	300	9.4	16.39	47	143	13	0.2	753	49	233	314	66	37		63	143	107	3.8
H139	Colic	M	17	Pony	N	N	37	40	22	1	9650	8060	1100	470	6.72	12.4	33.9	152	8.5	0.328	173	30	281	391	77	30	1	23.6	137.2	104.6	3.3
H140	Colic	M	17	Wb	N	Y	37.4	52	32	3	16620	13820	2230	440	8.01	13.2	35.4	250	10.1	0.514	203	33	699	345	67	23	5	6	132.6	90.1	2.68
H141	Colic	S	1	Thb	N	N	36.8	40	12	1	6520	4070	1780	650	7.24	11.6	30.1		8.2	0.273	169	27	102	177	61	31	1.7	19.4	134.3	98.6	3.39
H142	Colic	G	16	Wb	N	N	38.1	48	20	1	7990	6370	1370	210	9.13	14.8	43	147	16.8	0.3		43	305	344	73	29	0.8	57.9	142		3.8
H143	Colic	M	17	Wb	N	N	37.3	52	18	2	15080	11680	2620	540	7.87	12.9	35.4	154	9.6	0.224	595	113	203	289	72	31	2.1	13.6	138.7	102	3.16
H144	Colic	G	15	Wb	N	Y	38	44	16	1	11540	9810	1370		6.72	12	35.4	180	13.9	0.4	127	31	188	407	78	30	1.7	15	139	107	3.6
H145	Colic	G	19	Wb	N	Y	37.3	64	16	3	11310	9700	1330	260	7.98	13.7	37.5	156	12.1	0.326	226	34	291	316	77	30	2	26.1	140.9	108.9	3.67
H146	Colic	G	15	Sb	N	N	37.2	60	12	3	12460	9590	2330	350	7.81	12.9	38.4	131	9.4	0.345	171	33	575	433	80	28			140	103	3.9
H147	Colic	S	2	Thb	N	N	38.3	40	12	2	11440	8100	2860		10.16	15	41	168	21	0.3	217	29	412	398	67	30	1.2	16	135	101.9	3.98
H148	Colic	G	4	Wb	N	Y	35.9	60	12	3	13000	10100	1700	1100	9.8	16	43	117	12	0.2	649	21	488	289	68	36	2.5	53	139	105	3.33
H149	Colic	G	16	Sb	N	N		44	24	2	9330	6070	2780		7.87	13.6	37	91	15.5	0.276	85	20	206	310	67	26	1	13.3	134.4	102.8	3.62
H150	Colic	G	14	Wb	N	Y	37.5	36	20	1	8520	7240	880	230	7.23	12.1	33.1	105	9	0.266	92	33	100	382	65	28	1.5	16.5	125.7	98.5	3.33
H151	Colic	M	16	Wb	N	Y	37.6	68	16	3	6170	3460	2460	250	11.33	19.6	56.3	125	18.9	0.447	153				72	33	4.5	36.1	136.7	102.2	3.12
H152	Colic	M	14	Wb	N	N	38.2	44	12	1	9500	6900	2100		8.3	14.1	39	126	12	0.4	512	21	484	390	64	35	1.5	33	135.7	106.1	3.73
H153	Colic	M	7	Wb	N	N	37.6	56	16	3	8140	5930	1850	290	9.16	15.2	41.7	135	13.7	0.23	129	28	209	318	66	27	1.1	18.4	138.2	106.6	3.15
H154	Colic	G	15	Wb	N	Y	37.5	44	16	2	13280	10780	1910	570	7.33	12.3	33.4	123									2		137.7	103.3	2.83
H155	Colic	G	13	Wb	N	N	37.6	48	36	1	14580	12350	1780		7.31	12.7	36.7	174	12	0.2	231	75	133	215	78	29	0.5	24	140	100	3.5
H156	Colic	G	11	Pony	N	Y	37.6	40	40	2	10360	6240	3530	380	6.02	10.1	29	157	11	0.4	423	68	429	346	71	31	3.7	10	145	106	4
H157	Colic	M	13	Wb	N	N	37.7	56	20	2	8150	5750	1920	340	6.96	12.1	33.5	139	10	0.3	177	17	229	257	69	30	2.3		140	103	3
H158	Colic	M	13	Wb	N	N	37.3	60	56	1	9900	6000	3500	450	7.5	12.1	34	114	11	0.2	184	45	159	330	64	28	1		137	103	3.36
H159	Colic	M	12	Wb	N	N	37.8	48	20	1	11770	7300	4030		4.22	8.3	24	122	9.4	0.528		21	190	307	74	31	0.9		136.2	105	3.57
H160	Colic	G	18	Wb	N	N	37	44	12	2	7880	5950	1700	190	7.21	12.4	31	121	15	0.346	153	61	388	340	65	35	0.6	31	138.3	104.4	3.21
H161	Colic	G	15	Wb	N	N		40	16	3	12390	10000	1820	410	7.88	13.6	37.5	122	15	0.3	221			284	64	31	1.4		136.4	103.5	3.19
H162	Colic	M	22	Pony	N	N	37.1	57	24	3	10900	8610	1930	340	6.49	11.5	32.7	122	11	0.3	321	98	291	574	74	29	1.4	34.5	144	108	3.5
H163	Colic	M	14	Wb	N	Y	38.5	84	28	3	7300	4000	1800	300	13.1	22.1	64	96	19	0.5	1414	59	310	315	63	33	5.8	52	132.9	100.7	3.11
H164	Colic	G	14	Wb	N	N	37.2	40	16	2	16710	13970	2080	600	8.39	14.8	42.2		12	0.32	246	32	243	250	73	32		19.1	139	100	4.3
H165	Colic	G	11	Wb	N	N	36.7	62	42	1	10900	8770	1630	420	7.52	13.6	37.1	150	12.1			58	252	355	73	33	1.7		134.3	99.3	3.64
H166	Colic	G	12	Pony	N	N	37.5	40	12	3	13550	9120	3480	530	7.93	13.4	38	114	14.2	0.268	256	59	158	274	71	27	1.2		136.2	103.3	3.67
H167	Colic	G	13	Pony	N	N	37	40	12	2	9090	4980	2720	310	8.41	15	41.6	202	12.12	0.54	896	14		251	61.7	32.77	1		136.5	101.5	4.23
H168	Colic	G	15	Thb	N	N	38.2	90	24	3	11770	9600	1790	340	7.7	13.5	37.6	156	12.3	0.28	147	40	650	379	69	29	1.2	24	134.2	103.7	3.15
H169	Colic	G	12	Wb	N	Y	36.7	40	18	2	10390	8500	1370	480	7.36	12.6	37	117	13.8		96	25		330	55	26	1.3		137.7	102.4	3.42
H170	Colic	G	13	Sb	N	N	38.1	44	12	2	12840	10470	1870		8.67	13.1	37.2	199	16.6	0.37			368	356	77	29	1.4		132.6	101.8	3.78
H171	Colic	M	19	Pony	N	Y	37.7	50	32	3	11100	7810	2540	700	6.69	12	33.2	133	14.3	0.314	126		783	405	74	32	1.3	15.8	136.6	99.8	2.59
H172	Colic	G	12	Wb	N	N	37.6	30	20	1	6900	4600	1900	300	7.6	13.1	40	133	13	0.3	440	14	229	261	60	35	0.7	23	138	105	3.24
H173	Colic	G	14	Wb	N	Y	36.7	60	20	2	10960	9560	1040	340	6.66	11.4	32.3	123	14.2	0.326	97	26	379	268	67	30	1.2	27.5
H174	Colic	G	15	Wb	N	N	37.5	56	12	3	17600	14370	2350	800	9.13	15.9	44.1	166	15.7	0.12	97	47	197	345	69	28	1.7	33.4	135.5	104.5	3.86
H175	Colic	G	14	Wb	N	Y		36	24	3	8290	6460	1420		8.37	14.6	40.1	125	16.3	0.355			153	355	69	29	1.4		136.4	105.1	3.27
H176	Colic	M	14	Wb	N	Y		100	48	2	10790	7930	2270	400	8.18	14.6	40.2	121	8.2	0.201	198		1761	362	69	32	2.3	9	134.2	100.4	2.79
H177	Colic	G	14	Wb	N	N	37.3	60	20	2	10840	9300	1050	480	8.15	14.8	38.4	229	8.9	0.396	210	15	147	104	54	24	1.2	8.8	125.8	104.8	2.92
H178	Colic	G	10	Wb	N	Y	37.6	28	16	1	8160	6400	1430		5.55	9.4	26.5	106	12.6	0.23	102	12	152	283	63	21		13	138	97	3.3
H179	Colic	G	13	Wb	N	Y		52	16	3	10100	8000	1100	100	7.5	12.9	36	86	12	0.5	385	12	820	272	65	34	1.7	33	138.9	98.1	3.75
H180	Colic	M	13	Pony	N	N	38	60	30	2	12560	8760	3360	420	6.83	13.1	37	192	8.4	0.513	191	50	522	491	70	28	2.8	22	131.6	104.6	3.86
H181	Colic	G	13	Pony	N	N	36.7	48	20	2	11100	8300	2400	400	7.2	13.6	37	281	11	0.3	1029	17	452	298	52	24	2.2	12	124.8	101.2	3.33
H182	Colic	G	11	Pony	N	N	38.5	44	20	2	8840	6720	1800		6.5	10.8	30	161	11	0.3	135	120	294		75	30	1.1		136.2	100.7	2.53
H183	Colic	M	11	Wb	N	N	37.5	32	12	1	7110	4290	2410	300	7.57	12.2	34.1	73	13	0.302	110	30	139	283	66	27	0.9	4	135.1	102.1	3.68
H184	Colic	M	14	Pony	N	N	38.2	72	26	2	6720	4740	1830	150	7.59	13.2	34.3	161	10.1	0.3	195	21	513	267	65	28	3.8		136.2	105.2	3.38
H185	Colic	M	17	Pony	N	Y	37.1	36	12	2	8290	6070	1940	250	6.98	11.7	31.6	143	8.4	0.153	75	51	195	347	68	26	1.4	16.4	130.4	99.2	3.32
H186	Colic	M	14	Wb	N	Y	36.7	44	20	3	8990	6910	1640	370	7.11	12	31.7	146	13.2	0.359	171	34	443	343	69	29	0.5	15.4	135.1	104	3.15
H187	Colic	M	11	Wb	N	N	38.4	52	36	1	14500	11400	2200	300	6.6	10.8	29	109	10	0.2	148	25	169	338	71	27	1		132.9	103.2	3.08
H188	Colic	G	10	Pony	N	N	38.2	44	25	1	10500	8300	1800	300	5.7	9.6	25	195	12	0.6	210	40	567	472	64	26	1.6	28	135	102.5	3.5
H189	Colic	G	9	Sb	N	Y	37	64	8	1	7180	5440	1140	580	5.61	9.5	25.6	77	11.1	0.23	200	90	188	664	72	25	0.9	48.4	135	97	2.9
H190	Colic	M	11	Wb	N	N	37.2	44		2	8540	6910	1520	100	7.14	10.9	30.1	116	12.7	0.314	119	57	237	650	65	27	1.5	54.7	135.9	104	3.3
H191	Colic	M	4	Wb	N	N	37.1	40		2	7740	4910	2460	350	8.64	13.1	36.5	103	12.3	0.378	112	23	392	312	68	30	1.67	23.9	145	106	3.6
H192	Colic	M	9	Wb	N	N	38.1	44	18	1	6700	4300	1900	270	7.7	12.6	36	94	13	0.2	105	42	133	468	66	27	1.2	27.4	135	105.8	4.07
H193	Colic	G	11	Wb	N	Y	38	40	12	1	10700	8640	1700	310	7.98	13.6	36.6	150	9.4	0.364	217	228	453	630	70	28	0.9
H194	Colic	G	9	Pony	N	Y	36.8	56	18	2	6530	5680	630	210	6.12	11.2	30.7	116	8.6	0.315	684	236		749	74	31	1.3	20	135	106.4	3.27
H195	Colic	M	10	Wb	N	N	37.7	52	24	3	11490	8230	2270	960	9.77	14.7	41.2	91	11.9	0.55		21	213	299	68	30	1.4	34	136.8	102.9	2.67
H196	Colic	G	10	Wb	N	N	37.7	36	16	1	8730	6910	1120		7.1	12.3	34	96	13.7	0.185	112	23	110	399	71	27	0.8	61.4	131.8	103.7	3.3
H197	Colic	M	9	Wb	N	N	37.3	36	16	1	12790	9810	2500	470	5.67	9.2	26	131	10.9	0.3		17	195	267	67	27	1.8		137	106.8	3.04
H198	Colic	G	11	Wb	N	N	37.8	44	20	1	10580	6650	3550	350	8.85	14.2	40	80	14	0.3	135	31	226	343	69	31	2.9	15	133.7	103.5	3.82
H199	Colic	G	10	Wb	N	N	38	42	16	2	8980	4670	3808	377	6.52	10.7	29	123	13.3	0.205	127	17	179	314	64	27	0.8	11.7	136.1	104.3	3.25
H200	Colic	G	10	Wb	N	Y	36.6	44	12	2	15020	10900	3700		8.7	14	41	135	14	0.3	171	35	184	375	71	28	1.2	15	138	102	3.5
H201	Colic	M	11	Wb	N	Y	37.5	56	20	3	5000	2000	2300	100	9.1	16.1	45	128	11	0.5	645	131	296	365	66	33	1.7	29	133.4	101.3	3.62
H202	Colic	G	10	Wb	N	N	37.3	44	20	2	10980	8360	2090		7.76	13.1	36	112	12.8	0.333	103	34	669	386	64	25	2	27	135.2	108.2	3.11
H203	Colic	G	12	Pony	Y	N	37.5	44	12	3	9400	6600	2100		8.6	14.6	40.6	159	10	0.3	1679	35	444	388	72	31	1.7	69	139.7	92.3	3.04
H204	Colic	M	8	Wb	N	Y	36.9	68	12	3	11280	9780	1100	360	9.71	15.4	44.5	95	15.1	0.416	148	84	329	434	79	31	4.1	23.9	144	103	3.1
H205	Colic	G	11	Wb	N	Y	36.9	36	20	2	10420	7900	2080	410	7.64	13.5	38		15.4			29	198	300	68	32	2.5		137.8	108.9	3.32
H206	Colic	G	17	Wb	N	N	37.5	36	25	2	9730	7650	1740		8.43	8.9	25	131	12.9			18	209	252	65	25	2.6		137.3	105.3	2.98
H207	Sepsis	G	8	Wb	N	Y	36	84		4	3510	2360	1000		12.57	21.8	67.2	85	24	0.42	255	29	190	282	67	33	19.5		142.1	96.9	2.98
H208	Sepsis	G	31		N	Y	36.4	44	16	3	22820	16830	5130	720	6.92	12.4	33.8	154	9	0.5	191	17	565	183	70	26	5.5		132.6	95.9	3.54
H209	Sepsis	G	6	Thb	N	Y	37.7	84	20	3	6560	3170	1390	1980	11.2	18.9	54.5	87	14.3	0.8	142	8		581	50	21	6.5		136	103	3.1
H210	Sepsis	G	12	Wb	N	Y	37.3	100	28	1	9600	4800	4390	350	10.72	18.2	58.2	79	21.6	0.203	77	29	261	325	67	24	2	14.7	141	100	4.3
H211	Sepsis	S	8	Sb	N	N	37.6	72	12	3	7840	6380	1150	280	9.75	16.1	44.5	106	15.2	0.53	105	20	506		72	28	4.1		137	103	4.2
H212	Sepsis	G	5	Wb	N	Y	38	42	10	2	8190	6400	1450	330	8.48	13.4	37.7	138	17.8	0.256	133	31	492	300	54	30	0.05		142	106	3.7
H213	Sepsis	M	1	Pony	N	Y	37.8	104	36	4	4220	130	2110	3910	11.73	18.4	53	108	13.5	0.36	276	70	562	458	53	24	17.7	14.2	129.8	94.1	3.52
H214	Sepsis	M	5		N	Y	36.7	72	32	3	3100	800	2000	200	12.5	19	53	161	15	0.6	874	9	643	272	47	24	5.2	47	132	91	2.8
H215	Sepsis	G	11		N	Y	37.4	44	12	2	7400	5800	1300	300	7.1	11.6	32	135	12	0.4	217	27	226	313	68	34	1	36	136.1	96.8	3.27
H216	Sepsis	S	1	Wb	N	N	38.6	68	16	1	6700	4100	2500	100	10.7	12.9	38			0.4	486	14	359	288	59	31		30
H217	Sepsis	G	12	Pony	N	Y		70		3	17730	14680	2650	360	12.55	21.3	62.4	122	9.2	0.564	292	84	2036	733	76	32	6.2		136.5	99	3.01
H218	Sepsis	M	11	Wb	N	N	38.3	40	30	1	4390	2480	1750		5.21	9.5	25	153	12	0.2	235	15	359	242	57	32	1	11	143	103	3.5
H219	Sepsis	G	7		N	Y	38.2	76	48	4	7240	2210	2210	2060	14.24	23.4	72.9	141	33.6	0.8	196	12	772	423	70	27	5	60.1	111.1	95.2	6.21
H220	Sepsis	M	5	Wb	N	N	38.4	36	40	1	4000	1300	1710	1600	11.1	16.7	47	131	15	0.4	103	15	296	238	51	21	4.1		141	103	2.6
H221	Sepsis	G	30	Pony	N	Y	37.4	82	40	1	9220	7510	1440	250	9	15.6	45	122	18	0.6	355	17	500	340	70	30	2.4	12	143	104	3.2
H222	Sepsis	G	17	Pony	N	Y	36.1	66	32	4	7500	1000	5800	200	12.7	21.8	63	134	14	0.4	556	19	272	246	49	24	9.9	5	130.9	97.5	3.92
H223	Sepsis	G	15	Pony	N	N	37.3	44	20	3	14000	11800	1700	0	7.4	14.5	40	86	9	0.4	534	60	404	398	54	29		18	139	106	3.3
H224	Sepsis	M	22	Wb	N	Y	37.1	80	12	3	21240	18380	2130	630	11.7	20.5	63.9	79	13	0.71	439	9	2000	514	58	31	7.3	18	139	99	3.2
H225	Sepsis	G	26	Pony	Y	Y	39.5	120	75		13070	11960	900	200	9.54	17.2	47.7	104
H226	Sepsis	M	12	Draft	N	N	38.3	100	36	3	5020	2670	1720	600	6.9	11.9	33	63	12.4	0.34	368	82	763	481	72	27	2		141	105	3.7
H227	Sepsis	M	16	Wb	N	Y		60	30	3	7120	5400	1430		6.1	10.1	28	93	14	0.5	360	158	799	556	57	34	1.4	57	137	97	3
H228	Sepsis	G	13	Wb	N	Y	37.7	42	12		14090	11230	2330	490	4.47	7.5	20.8	127	8.6	0.354	232	36	181	206	72	25	1.1	8.8	136.3	103.8	3.35
H229	Sepsis	M	1.5	Draft	N	N	38.8	52	36	1	13300	9700	3400	200	7.5	10.6	30	138	12.9		425	5	946	2160	63		1.2		123	102	3.1
H230	Sepsis	G	25	Wb	N	Y	36.8	100	24	3	16990	11300	2290	3340	10.73	19.3	55	116	16	0.8	241	34		453	46	23	7.9	26.9	139	96	3.6
H231	Sepsis	G	11	Pony	N	Y	37.5	100	40	3	7800	3100	3100		7.8	17.9	55	125	17	0.4	738			424	62	30	18.9	14	137.5	92.6	4.19
H232	Sepsis	G	4	Pony	N	N	38.5	64	30	3	22800	16500	5500	800	9.7	15.3	41	102	27	1.2	1253	17	406	202	50	23	2.5	21	105	82	4.8
H233	Sepsis	S	6	Pony	N	Y	38.3	62	28	2	7650	5380	1590	590	11.16	17.7	52.6	315	12	0.324	231		338	969		30	2.6	34.1
H234	Sepsis	M	8	Pony	N	Y	38.6	76	16	2	1600	210	700	690	7.38	12.6	32	80	6.6	0.15	186		541	333	56	21	4.2		128.8	95.7	2.65
H235	Sepsis	S	3	Wb	N	Y	38	48	24	3	16000	5900	2100	0	9.1	13.6	37	187	11	0.9	310	8	265	139	46	15		6	123	98	4.2
H236	Sepsis	G	3	Pony	N	N	37.1	52	8	3	6000	1200	4100	100	11.4	18.9	57	110	13	0.3	416	21	409	215	55	31	2.4	13	142	113	4.4
H237	Sepsis	M	6		N	N	39.4	88	44	4	2430	1030	1320		11.63	18.9	56	172	14	0.4	183	249	454	741	55	25	4.6	9.5	135	97	3.4
H238	Sepsis	M	3	Wb	N	N	38.6	74	18	3	6900	2000	2300	300	8.5	12.1	34	169	11	0.3	596	8	141	200	51	29	1.4		142	106	3.4
H239	Sepsis	G	5	Wb	N	N	35	72	32	4	12260	1750	4230	3210	12.86	20.3	64	79	4.2	0.778	599	40		540	51		19.2	13.8
H240	Sepsis	G	7	Pony	N	Y	38.1	60	12	2	6200	4040	1910		6.36	10.7	29.1	214	6	0.303	246	40	713	435	69	32	3.5	13.7	133.4	95.8	2.35
H241	Sepsis	M	28	Wb	N	N	37.9	88	40	3	12270	9030	2570	640	10.5	18.6	51	78	23	0.8	244				63	25	3.9		128.4	98.7	3.53
H242	Sepsis	M	6	Draft	N	N		160		3	730	80	630		10.63	18	52	122									19.2		134.1	95.1	2.67
H243	Sepsis	M	5	Pony	N	Y	38.8	72	36	2	3830	240	3330	250	9.53	15.5	42	53	6.8	0.234	257	109	220	348	60	24	5.7	13.3	134.9	108.1	3.07
H244	Sepsis	G	3	Pony	N	N	38.7	72	20	1	22300	10900	6600	900	11.3	18.8	50	203	11	0.4	1443	8	626	222	52	21	4	6	124	103	2.3
H245	Sepsis	S	3	Wb	N	N	37.9	52	30	2	8600	6380	1800	400	8.28	11.9	32.6	108	10.6	0.251	85	28		303	56	28	3	24.2	139.9	104.9	2.72
H246	Sepsis	M	4	Pony	N	N		80	20	3	11870	8650	2490		9.38	15	42.5	214	8.6	0.456	289	54	851	368	72	27	3.8		136.2	102.3	3.47
H247	Sepsis	G	2	Pony	N	N	36.6	40	20	2	13200	8760	3890	460	9.39	12.8	35	215	10.6	0.302	203	24	763	292	52	15	8.3	6.3	138	104	3.4
H248	Sepsis	G	22	Thb	N	Y	36.5	96	32	4	6450	120	1810		12.26	21.6	65	176	19.8	0.612	93	20	580	339	66	20	12.3	24.7	124.7	94.3	2.94
H249	Sepsis	M	2	Wb	N	Y	37.9	80	36	3	14400	9500	3700	200	11.4	15.9	47	108	10	0.6	252	23	624	564	54	23	4.1	12	141	100	4.3
H250	Sepsis	M	23	Pony	N	Y	36.9	36	20	2	6800	5420	1200	250	6.47	12.2	34.9	126	8.9	0.4	142	29	223	283	72	26	1.8	21.6	136.1	102.9	3.2
H251	Sepsis	M	17	Wb	N	Y		48	20	2	7900	5780	1900	190	5.32	9.3	24	137	17.1	0.32	120	26	230	268	57	25	1.1	12.4	136.7	106.3	3.3
H252	Sepsis	G	2	Sb	N	Y	39	76	44	3	3790	2070	1270	450	17.39	26.1	79	243	36.6	0.39	1210	61	380	401	76	29	9.6	15.6	139.3	100.4	3.82
H253	Sepsis	M	2	Wb	N	N	38.3	46	18	1	6500	1750	2800	50	9.8	13.7	38	186	11	0.4	659	3	813	505	68	38	1.9	29	136	100	3
H254	Sepsis	M	2	Wb	N	N	38.1	75	32	5	7120	2840	3940	190	13.57	19.8	60.9	198	16.1	0.242	143	17	376	309	56	24	6.4	4.8	134.7	105.9	4.63
H255	Sepsis	G	23	Pony	N	Y	37.8	100	30	3	14470	9640	4450		10.63	18.8	57.5	120	9.5	0.42	318	35	2000	664	77	28	6	24.4	142	98	2.9
H256	Sepsis	M	4	Draft	N	Y	39.7	80	16	3	23910	14670	3090	614	7.9	12.2	32	350	9.9	0.4	281	7	476	168	41	13	5.3	NA	127	103	3.9
H257	Sepsis	M	2	Pony	N	Y	39.5	120	40	5	10500	3500	5700	300	13	19.8	58	41	86	1.2	3000	17	11498	906	62	34	14.6	17	109	89	4.68
H258	Sepsis	M	20	Wb	N	Y	37.3	40	20	3	7130	5550	1320		5.54	9.9	28	102	10.4	0.236	115	57	580	361	66	27	0.5	14.6	134	95	3.4
H259	Sepsis	S	3	Pony	N	Y	38.7	88	16	4	3200	500	1400	100	16.8	25.1	76	159	26	0.4	496	24	156	285	76	32	6.6	11	133.7	101.9	3.4
H260	Sepsis	G	23	Pony	N	N	38	72	20	3	11400	8100	2900		9.9	18.7		69	7	0.1	1054	482	1763	419	77	28	3.5	62	129.9	103.5	3.87
H261	Sepsis	G	23	Pony	N	Y	36.8	56	20	2.5	15500	10100	3900	100	7.3	11.7	33	192	11	0.5	562	22	4687	433	63	31	2.3	21	130.1	98	3
H262	Sepsis	G	22	Wb	N	Y	36.6	44	12	3	11890	9760	1750	360	5.72	9.5	27.4	75	14.7	0.3	92	10	1000	396	51	19	0.9	21.4	136	99.8	2.95
H263	Sepsis	M	19	Sb	N	Y	37.8	80	28	1	6700	2900	1900		11.1	18.9	56	133	14	0.7	600	40	13160	1292	66	31	4.6	32	141	104	3.8
H264	Sepsis	M	22	Pony	N	Y	40	96	60	2	4980	2420	1700	850	12.04	22.7	61.6	169	15.2	0.64	221	41	717	379	86	44	12	30.2	133	95.1	3.44
H265	Sepsis	S	21	Wb	N	Y	38.4	76	60	4	2900	1790	850	170	12.3	21	62	130	23	0.7	339	13	280	253	80	29	6.4	91	134.7	91	3.96
H266	Sepsis	M	19	Wb	N	N	37.8	90	40	4	4000	3420	370	210	12.84	22	62.6	102	13.1	0.53	153	32	288	182	49	20	3.5	26.2	137	96	3.3
H267	Sepsis	S	1	Wb	N	Y	37.6	80	20	3	14430	10940	2920	540	10	13.1	35.2	198	13.7	0.385		38	256	436	68	31	3.8	21.8	134.2	104.2	3.91
H268	Sepsis	M	19	Pony	N	Y	37.5	88	16	1	9750	7380	1940		6.87	13.5	40	152	8.4	0.4	146	145	915	378	80	32	4.6	10.5	142	101	3.4
H269	Sepsis	G	19	Pony	N	Y	37.6	48	48	3	11970	9460	1950	480	10.88	18.8	50	215	17	0.368	161			304	58	28	5		134.6	103.7	3.22
H270	Sepsis	G	6	Pony	N	N	38.5	40	20	1	3770	1640	950	115	7	13	37	176	10	0.3			1130	412	50	21	4.2	34	132	103	2.6
H271	Sepsis	M	27	Pony	N	Y	38	80	60	4	9500	5500	2300		10.1	16.9	51	234	9	0.5	417			564	67	41	5.6	35	131.9	103.2	3.95
H272	Sepsis	G	19	Pony	N	Y	38.6	88	28	3	13660	10330	2790	490	10.39	17.7	50.1	48	17		891	27		257	82	32	2.9	12.3	132.9	104	4.27
H273	Sepsis	M	19	Wb	N	Y	39	80	40	4	3210	1560	1460	180	10.7	18.5	50	198	8	0.3					60		6.4		131.7	99	3.65
H274	Sepsis	G	16	Pony	N	N		40	28	1	9120	5760	2730		6.59	11.4	31.6	132	14	0.406	96	72	450	260	59	24	0.7	NA	135.8	101.9	3.71
H275	Sepsis	G	16	Wb	Y	Y	37.6	60	40	3	12710	10220	2060	240	6.41	11.4	31	120	13.4	0.298	183	50	239	261	66	29	1.6		135.7	102.2	3.32
H276	Sepsis	G	17	Pony	N	Y	37.5	76	40	2	9710	6780	2510	390	9.25	16.5	47.9		8.1	0.542	215	23	629	349	72	33	3.9	27.9	135.8	100	2.57
H277	Sepsis	M	18	Pony	N	Y		72	24	3	9040	7400	1320	320	12.3	22.4	67	115	18	0.4	321	124			81	37	9.4	67	132	96.4	1.95
H278	Sepsis	M	14	Draft	N	Y	38.7	80	20	1	21800	20580	800	400	9	14.7	42.4	78	8	0.203	421	24	149	600	59	19	1.8	22.1	129.7	101.1	3.53
H279	Sepsis	G	13	Pony	N	Y	37.6	60	20	4	10930	8880	1500		5.25	8.9	24.3	111	13.1	0.289	108	102	813	296	57	21	0.5	15.8	141	104	3.4
H280	Sepsis	M	25	Pony	N	Y	37.1	108	24	3	8600	6700	1600	300	7.9	13.9	39	103	8	0.3	833	124	156	488	73	33	2		133.5	98.7	3.41
H281	Sepsis	M	6	Thb	N	N	38.6	44	12	2	3320	60	1000	2260	8.6	14.1	39	143	12	0.4	215	19	704	790	53	21	1.9	47	131	98	3.4
H282	Sepsis	G	15	Thb	N	Y	37.7	56	12	2	10500	8830	1180	500	7.47	12.2	32.9	100	10.1	0.45	149	21	4150	297	55	28	4.1	25.3	132.2	94.7	3.11
H283	Sepsis	S	2	Thb	N	Y	38.9	104	16	4	3480	1870	1550		14.11	19.8	57.8	106	33.3	0.23	1265	46	182	258	54	26	13	45.1	139	100.1	2.73
H284	Sepsis	M	14	Wb	N	Y		88	44	3	7010	2650	1670	2690	12.3	21.9	62.5	90	10.4	0.33		14		659	71	29	4.6	54	137.3	106.1	3.36
H285	Sepsis	G	14	Wb	N	Y	37.5	40	28	3	14690	12730	1500	440	10.54	18.3	53	111	9.2	0.426	365	259	1690	888	72	30	2	36.9	127.1	102.6	3.18
H286	Sepsis	M	11	Pony	N	Y	38.6	100	30	1	6400	4600	1530	170	12.6	21.7	66	80	19.4	0.32	182	182	811	698	62	26	10.8	15.4	131	94	3.1
H287	Sepsis	M	26	Wb	N	Y	40	100	36	3	7650	6400	1040	370	9.66	17.9	50	112	17.7	0.46	90	30	199	252	86	33	10.8	45.4	133.8	99	3.08
H288	Sepsis	M	13	Sb	N	Y	37	100	24	3	5530	3370	1980	180	11.2	18.4	50	115	13.9	0.464	171	51	2000	597	53	22	8.8
H289	Sepsis	M	11	Wb	N	Y	39	100	32		19030	16950	1390		8.96	14.6	40.3	167	10.3	0.2	229	65	161	333	66	26	2.2		129	100.9	2.9
H290	Sepsis	S	10	Wb	N	Y	37.8	40	24	3	14930	12610	1870	420	8.06	13	36.2	100	9.3		136	21	216	323	62	28	1.1	49	135	102.2	2.8
H291	Sepsis	G	10	Pony	N	Y	38.6	64	24	2	12100	6380	2070	330	9.33	15.4	45.4	101	16.6	0.36	132	74	196	324	85	32	0.5	29.3	146	105	4.2
H292	Sepsis	G	11	Pony	N	Y	36.1	51	24	3	9230	7610	1200	330	5.89	10.5	29.6	143	7.1	0.495	174			354	63	27	3.7	12.9	133.7	97.9	2.88
H293	Sepsis	G	10	Sb	N	Y	37	80	20	4	6040	2970	2270		13.26	22.8	67.6	96	19	1.2	1117	67	2000	700	70	36	1.7	60	130.6	97.2	3.79
H294	Sepsis	G	6	Thb	N	Y	36.9	56	18	3	7970	6100	1550	300	10.61	17.4	45.9	103	17.5	0.798	107	58	2000	2175	62	25	6.4	52.6	130.9	99	3.53
H295	Sepsis	M	12	Pony	N	Y	38.8	120	40	4	18000	16000	1500	270	9.12	14.2	42	243	90			482	1500	1500	66	35	15.4	11.1	134	105	3.7
